# Supplementary material for: ﻿High variability in chromosome number from a clade within the gourami family (Teleostei, Osphronemidae)
Source: Comp Cytogenet. 2025 Feb 25;19:19–28. doi: 10.3897/compcytogen.19.132971 (PMC11880817; doi:10.3897/compcytogen.19.132971)
Supplement: Supplementary material 1 — Collection of reported karyotypes across Osphronemidae including our study species [file comparative_cytogenetics-19-019_article-132971__-s001.xlsx]

## Sheet: all karyotypes
family	genus	species	sex	2N	karyotype	M	SM	ST	A	FN1	FN2	Reference
Helostoma	Helostoma	temminkii	F, M	48	48a	0	0	0	48	48	48	Arai (2011)
Osphronemidae	Belontia	hasselti		48	48a	0	0	0	48	48	48	Chaiyasan et al. (2021)
Osphronemidae	Belontia	hasselti		48	1m+47a	1	0	0	47	49	49	Chaiyasan et al. (2021)
Osphronemidae	Betta	pi		34	4m+4sm+26a	4	4	0	26	42	42	Srisamoot et al. (2021)
Osphronemidae	Betta	prima		38	6m+32a	6	0	0	32	44	44	Srisamoot et al. (2021)
Osphronemidae	Betta	pugnax		40	4m+2sm+34a	4	2	0	34	46	46	Srisamoot et al. (2021)
Osphronemidae	Betta	simplex		46	2m+2sm+42a	2	2	0	42	50	50	Srisamoot et al. (2021)
Osphronemidae	Betta	splendens		42	12sm+14st+16a	0	12	14	16	68	54	Grazyna et al. (2008)
Osphronemidae	Betta	splendens		42	14sm+28a	0	14	0	28	56	56	Ratanatham and Patinawin (1979)
Osphronemidae	Betta	splendens		42	12sm+14st+16a	0	12	14	16	68	54	Grazyna et al. (2008)
Osphronemidae	Ctenops	nobilis		44	8m+8sm+28a	8	8	0	28	60	60	Arai (2011)
Osphronemidae	Luciocephalus	aura		14	6m+6sm+2st	6	6	2	0	28	26	this study
Osphronemidae	Luciocephalus	pulcher		20	20a	0	0	0	20	20	20	Arai (2011)
Osphronemidae	Luciocephalus	pulcher		20	20a	0	0	0	20	20	20	this study
Osphronemidae	Macropodus	ocellatus		46	8m+8sm+14st+16a	8	8	14	16	76	62	Koref-Santibanez et al. (1991)
Osphronemidae	Macropodus	ocellatus	F, M	46	8m+8sm+14st+16a	8	8	14	16	76	62	Arai (2011)
Osphronemidae	Macropodus	opercularis		46	4m+4sm+38a	4	4	0	38	54	54	Arai (2011)
Osphronemidae	Macropodus	opercularis		46	8m+8sm+16st+14a	8	8	16	14	78	62	Koref-Santibanez et al. (1991)
Osphronemidae	Macropodus	opercularis	F, M	46	8m+8sm+16st+14a	8	8	16	14	78	62	Arai (2011)
Osphronemidae	Macropodus	opercularis	F, M	46	4m+10sm+12st+20a	4	10	12	20	72	60	Arai (2011)
Osphronemidae	Macropodus	opercularis		48	6m+2sm+40a	6	2	0	40	56	56	Arai (2011)
Osphronemidae	Macropodus	spechti		46	10m+2sm+22st+12a	10	2	22	12	80	58	Grazyna et al. (2008)
Osphronemidae	Macropodus	spechti	F, M	46	10m+2sm+22st+12a	10	2	22	12	80	58	Arai (2011)
Osphronemidae	Osphronemus	goramy		48	2sm+46a		2		46	50	50	Arai (2011)
Osphronemidae	Parasphaerichthys	ocellatus		34	12m+10sm+8st+4a	12	10	8	4	64	56	this study
Osphronemidae	Parosphromenus	sumatranus		46	46a				46	46	46	Arai (2011)
Osphronemidae	Sphaerichthys	acrostoma		24	10m+4sm+10a	10	4	0	10	38	38	this study
Osphronemidae	Sphaerichthys	osphromenoides		16	14m+2a	14	0	0	2	30	30	Calton and Denton (1974)
Osphronemidae	Sphaerichthys	osphromenoides		16	10m+4sm+2a	10	4	0	2	30	30	Koref-Santibanez and Paepke (1994)
Osphronemidae	Sphaerichthys	osphromenoides		16	10m+4sm+2a	10	4	0	2	30	30	Arai (2011)
Osphronemidae	Sphaerichthys	osphromenoides		16	12m+2sm+2a	12	2	0	2	30	30	this study
Osphronemidae	Sphaerichthys	selatanensis		28	2st+26a	0	0	2	26	30	28	this study
Osphronemidae	Sphaerichthys	vaillanti		20	10m+4sm+2st+4a	10	4	2	4	36	34	this study
Osphronemidae	Trichogaster	chuna	F, M	46	10m+8sm+28a	10	8	0	28	64	64	Arai (2011)
Osphronemidae	Trichogaster	chuna		46	28m+12sm+6a	28	12	0	6	86	86	Arai (2011)
Osphronemidae	Trichogaster	fasciata	F, M	46	18m+12sm+16a	18	12	0	16	76	76	Arai (2011)
Osphronemidae	Trichogaster	fasciata		48	20m+12st+16a	20	0	12	16	80	68	Koref-Santibanez and Paepke (1994)
Osphronemidae	Trichogaster	fasciata		48	16m+16sm+6st+10a	16	16	6	10	86	80	Arai (2011)
Osphronemidae	Trichogaster	fasciata	F	48	17m+16sm+15a	17	16	0	15	81	81	Arai (2011)
Osphronemidae	Trichogaster	fasciata	M	48	16m+16sm+16a	16	16	0	16	80	80	Arai (2011)
Osphronemidae	Trichogaster	fasciata	F	48	15m+16sm+4st+13a	15	16	4	13	83	79	Arai (2011)
Osphronemidae	Trichogaster	fasciata	M	48	16m+16sm+4st+12a	16	16	4	12	84	80	Arai (2011)
Osphronemidae	Trichogaster	fasciata	F, M	48	8m+20sm+12st+8a	8	20	12	8	88	76	Arai (2011)
Osphronemidae	Trichogaster	labiosus		48	20m+10st+18a	20	0	10	18	78	68	Koref-Santibanez and Paepke (1994)
Osphronemidae	Trichogaster	labiosus		48	12m+6sm+12st+18a	12	6	12	18	78	66	Manna and Prasad (1977)
Osphronemidae	Trichogaster	labiosus	M	48	12m+6sm+12st+18a	12	6	12	18	78	66	Arai (2011)
Osphronemidae	Trichogaster	labiosus	F, M	48	22m+16sm+10a	22	16	0	10	86	86	Arai (2011)
Osphronemidae	Trichogaster	lailus	M	45	14m+6sm+25a	14	6	0	25	65	65	Arai (2011)
Osphronemidae	Trichogaster	lailus	F	46	14m+6sm+26a	14	6	0	26	66	66	Arai (2011)
Osphronemidae	Trichogaster	lailus	F, M	46	14m+10sm+12st+10a	14	10	12	10	82	70	Arai (2011)
Osphronemidae	Trichogaster	lailus		46	20m+8st+18a	20	0	8	18	74	66	Koref-Santibanez and Paepke (1994)
Osphronemidae	Trichopodus	cantoris		46	46a	0	0	0	46	46	46	Arai (2011)
Osphronemidae	Trichopodus	leeri		46	46a	0	0	0	46	46	46	Abe (1975)
Osphronemidae	Trichopodus	leeri		46	46a	0	0	0	46	46	46	Koref-Santibanez and Paepke (1994)
Osphronemidae	Trichopodus	leeri	F, M	46	46a	0	0	0	46	46	46	Arai (2011)
Osphronemidae	Trichopodus	leeri	M	46	46a	0	0	0	46	46	46	Arai (2011)
Osphronemidae	Trichopodus	microlepis		46	46a	0	0	0	46	46	46	Koref-Santibanez and Paepke (1994)
Osphronemidae	Trichopodus	microlepis		46	46a	0	0	0	46	46	46	Arai (2011)
Osphronemidae	Trichopodus	microlepis		48	48a	0	0	0	48	48	48	Arai (2011)
Osphronemidae	Trichopodus	pectoralis		46	46a	0	0	0	46	46	46	Koref-Santibanez and Paepke (1995)
Osphronemidae	Trichopodus	sumatranus		48	NA	NA	NA	NA	NA	NA	NA	Arai (2011)
Osphronemidae	Trichopodus	trichopterus		46	46a	0	0	0	46	46	46	Abe (1975)
Osphronemidae	Trichopodus	trichopterus		46	46a	0	0	0	46	46	46	Supiwong et al. (2010)
Osphronemidae	Trichopodus	trichopterus	M	46	46a	0	0	0	46	46	46	Arai (2011)
Osphronemidae	Trichopodus	trichopterus sumatranus	F, M	46	46a	0	0	0	46	46	46	Arai (2011)
Osphronemidae	Trichopodus	trichopterus trichopterus	F, M	46	46a	0	0	0	46	46	46	Arai (2011)
